# Supplementary material for: Response of Coccomyxa cimbrica sp.nov. to Increasing Doses of Cu(II) as a Function of Time: Comparison between Exposure in a Microfluidic Device or with Standard Protocols
Source: Biosensors (Basel). 2023 Mar 23;13(4):417. doi: 10.3390/bios13040417 (PMC10135970; doi:10.3390/bios13040417)
Supplement: Supplementary file 1 [file biosensors-13-00417-s001.zip]

Archive with 1 entries (1 files):
- biosensors-2273505-supplementary.pdf
